# Supplementary material for: Chinese consumers’ willingness to get a COVID-19 vaccine and willingness to pay for it
Source: PLoS One. 2021 May 4;16(5):e0250112. doi: 10.1371/journal.pone.0250112 (PMC8096001; doi:10.1371/journal.pone.0250112)
Supplement: S1 Data — (XLSX) [file pone.0250112.s001.xlsx]

## Sheet: Sheet1
Willingness to get vaccinated	WTP for a vaccine shot	Female	Age	Income	Children under 12 years old	Beijing	Shanghai	Jiangsu	Guangdong	Shanxi	Zhejiang	Hubei	Hebei	Educational level
1	112.5	1	2	5	0	1	0	0	0	0	0	0	0	1
1	87.5	1	2	3	1	1	0	0	0	0	0	0	0	1
1	112.5	1	2	5	1	1	0	0	0	0	0	0	0	1
0	62.5	0	2	2	1	1	0	0	0	0	0	0	0	1
1	62.5	0	1	2	0	1	0	0	0	0	0	0	0	1
1	87.5	1	2	6	1	1	0	0	0	0	0	0	0	1
0	175	1	1	1	0	1	0	0	0	0	0	0	0	1
1	112.5	0	2	6	1	1	0	0	0	0	0	0	0	1
1	62.5	1	1	1	0	1	0	0	0	0	0	0	0	1
1	87.5	0	3	7	1	1	0	0	0	0	0	0	0	1
1	175	0	4	6	0	1	0	0	0	0	0	0	0	1
1	137.5	1	2	5	1	1	0	0	0	0	0	0	0	1
1	325	0	2	5	1	1	0	0	0	0	0	0	0	1
1	87.5	1	2	5	0	1	0	0	0	0	0	0	0	1
1	137.5	0	4	5	1	1	0	0	0	0	0	0	0	1
0	175	1	1	3	0	1	0	0	0	0	0	0	0	1
0	87.5	1	2	6	0	1	0	0	0	0	0	0	0	1
1	62.5	1	4	7	0	1	0	0	0	0	0	0	0	1
0	87.5	1	4	5	0	1	0	0	0	0	0	0	0	1
1	175	0	4	4	1	1	0	0	0	0	0	0	0	1
1	275	1	1	3	1	1	0	0	0	0	0	0	0	1
1	87.5	0	4	6	1	1	0	0	0	0	0	0	0	1
1	87.5	1	1	1	0	1	0	0	0	0	0	0	0	1
1	87.5	0	3	6	1	1	0	0	0	0	0	0	0	1
1	112.5	0	1	2	0	1	0	0	0	0	0	0	0	0
1	112.5	0	2	7	1	1	0	0	0	0	0	0	0	1
0	87.5	0	2	4	1	1	0	0	0	0	0	0	0	1
0	275	1	3	6	1	1	0	0	0	0	0	0	0	1
1	87.5	0	4	7	1	1	0	0	0	0	0	0	0	1
0	87.5	1	3	6	1	1	0	0	0	0	0	0	0	1
1	62.5	1	2	6	1	1	0	0	0	0	0	0	0	1
0	137.5	1	2	5	1	1	0	0	0	0	0	0	0	1
0	87.5	0	3	7	1	1	0	0	0	0	0	0	0	1
1	112.5	0	2	6	0	1	0	0	0	0	0	0	0	1
1	62.5	0	1	3	0	1	0	0	0	0	0	0	0	1
1	112.5	1	1	2	1	1	0	0	0	0	0	0	0	0
1	87.5	0	2	6	0	1	0	0	0	0	0	0	0	1
1	87.5	0	2	6	1	1	0	0	0	0	0	0	0	1
0	62.5	0	2	3	0	1	0	0	0	0	0	0	0	1
0	175	1	2	3	0	1	0	0	0	0	0	0	0	1
1	137.5	0	3	6	1	1	0	0	0	0	0	0	0	1
1	137.5	1	3	4	1	1	0	0	0	0	0	0	0	1
1	137.5	1	2	5	1	1	0	0	0	0	0	0	0	1
1	87.5	0	1	3	1	1	0	0	0	0	0	0	0	1
1	62.5	0	5	3	0	1	0	0	0	0	0	0	0	1
1	62.5	0	2	2	1	1	0	0	0	0	0	0	0	0
1	62.5	0	3	2	0	1	0	0	0	0	0	0	0	1
1	175	0	5	3	1	1	0	0	0	0	0	0	0	0
1	62.5	0	2	3	0	1	0	0	0	0	0	0	0	1
1	325	0	2	6	0	1	0	0	0	0	0	0	0	1
1	325	0	2	6	0	1	0	0	0	0	0	0	0	1
1	112.5	0	1	1	0	1	0	0	0	0	0	0	0	1
1	325	0	2	7	1	1	0	0	0	0	0	0	0	1
1	137.5	1	2	5	1	1	0	0	0	0	0	0	0	1
1	175	0	2	4	0	1	0	0	0	0	0	0	0	1
0	87.5	1	4	7	0	1	0	0	0	0	0	0	0	1
1	112.5	0	2	4	0	1	0	0	0	0	0	0	0	1
1	112.5	0	2	6	0	1	0	0	0	0	0	0	0	1
0	62.5	1	2	4	1	1	0	0	0	0	0	0	0	1
0	62.5	0	2	3	0	1	0	0	0	0	0	0	0	1
1	87.5	0	3	5	1	1	0	0	0	0	0	0	0	1
0	87.5	1	2	4	1	1	0	0	0	0	0	0	0	1
1	112.5	0	3	6	1	1	0	0	0	0	0	0	0	1
0	87.5	0	2	6	0	1	0	0	0	0	0	0	0	1
1	175	1	2	6	0	1	0	0	0	0	0	0	0	1
1	87.5	1	2	5	1	1	0	0	0	0	0	0	0	1
0	175	0	4	3	1	1	0	0	0	0	0	0	0	1
1	112.5	1	5	4	1	1	0	0	0	0	0	0	0	1
0	62.5	0	4	3	0	1	0	0	0	0	0	0	0	1
1	325	0	3	5	1	1	0	0	0	0	0	0	0	1
1	62.5	1	3	2	1	1	0	0	0	0	0	0	0	1
0	112.5	0	3	7	1	0	1	0	0	0	0	0	0	1
1	62.5	0	2	6	1	0	1	0	0	0	0	0	0	1
0	87.5	1	2	5	1	0	1	0	0	0	0	0	0	1
0	62.5	0	2	5	1	0	1	0	0	0	0	0	0	1
1	62.5	1	2	3	0	0	1	0	0	0	0	0	0	1
0	87.5	0	2	2	0	0	1	0	0	0	0	0	0	1
1	112.5	1	2	5	1	0	1	0	0	0	0	0	0	1
1	87.5	0	4	3	0	0	1	0	0	0	0	0	0	1
1	87.5	1	2	5	1	0	1	0	0	0	0	0	0	1
1	325	1	1	1	0	0	1	0	0	0	0	0	0	1
1	87.5	1	3	6	1	0	1	0	0	0	0	0	0	1
1	225	0	2	6	1	0	1	0	0	0	0	0	0	1
1	175	0	3	6	0	0	1	0	0	0	0	0	0	1
1	275	1	3	5	1	0	1	0	0	0	0	0	0	1
1	112.5	1	2	4	0	0	1	0	0	0	0	0	0	1
1	87.5	1	2	3	1	0	1	0	0	0	0	0	0	1
1	87.5	0	1	4	0	0	1	0	0	0	0	0	0	1
1	137.5	0	2	6	1	0	1	0	0	0	0	0	0	1
1	175	0	2	6	0	0	1	0	0	0	0	0	0	1
0	87.5	1	2	4	0	0	1	0	0	0	0	0	0	1
1	87.5	0	1	2	0	0	1	0	0	0	0	0	0	1
0	62.5	0	5	5	0	0	1	0	0	0	0	0	0	1
1	112.5	1	3	5	1	0	1	0	0	0	0	0	0	1
0	62.5	1	2	7	0	0	1	0	0	0	0	0	0	1
0	62.5	0	1	1	0	0	1	0	0	0	0	0	0	1
1	62.5	0	2	5	0	0	1	0	0	0	0	0	0	1
1	137.5	1	2	4	1	0	1	0	0	0	0	0	0	1
1	62.5	1	2	4	0	0	1	0	0	0	0	0	0	1
0	62.5	0	1	2	0	0	1	0	0	0	0	0	0	1
1	175	0	2	7	1	0	1	0	0	0	0	0	0	1
1	62.5	0	3	3	1	0	1	0	0	0	0	0	0	0
1	137.5	1	3	5	1	0	1	0	0	0	0	0	0	1
1	175	1	2	4	1	0	1	0	0	0	0	0	0	1
1	137.5	1	2	6	1	0	1	0	0	0	0	0	0	1
0	137.5	1	3	6	1	0	1	0	0	0	0	0	0	1
1	87.5	0	3	5	1	0	1	0	0	0	0	0	0	1
0	137.5	1	2	6	1	0	1	0	0	0	0	0	0	1
1	87.5	0	3	6	1	0	1	0	0	0	0	0	0	1
0	62.5	0	1	1	0	0	1	0	0	0	0	0	0	0
1	112.5	1	2	6	1	0	1	0	0	0	0	0	0	1
1	62.5	0	3	6	1	0	1	0	0	0	0	0	0	1
0	62.5	0	5	5	0	0	1	0	0	0	0	0	0	0
1	225	0	2	5	1	0	1	0	0	0	0	0	0	1
1	87.5	0	2	5	1	0	1	0	0	0	0	0	0	1
1	62.5	1	2	6	0	0	1	0	0	0	0	0	0	1
1	175	0	4	7	1	0	1	0	0	0	0	0	0	1
1	325	0	2	6	1	0	1	0	0	0	0	0	0	1
1	175	1	4	4	0	0	1	0	0	0	0	0	0	1
1	112.5	1	2	4	0	0	1	0	0	0	0	0	0	1
0	112.5	0	3	5	1	0	1	0	0	0	0	0	0	1
1	137.5	0	2	7	1	0	1	0	0	0	0	0	0	1
1	225	1	3	4	1	0	1	0	0	0	0	0	0	1
1	175	0	1	3	0	0	1	0	0	0	0	0	0	1
1	137.5	0	3	4	1	0	1	0	0	0	0	0	0	0
1	112.5	0	2	6	0	0	1	0	0	0	0	0	0	1
1	137.5	0	3	7	1	0	1	0	0	0	0	0	0	1
0	112.5	0	3	6	1	0	1	0	0	0	0	0	0	1
1	225	1	2	7	1	0	1	0	0	0	0	0	0	1
0	175	1	2	5	0	0	1	0	0	0	0	0	0	1
1	87.5	1	3	5	1	0	1	0	0	0	0	0	0	1
1	87.5	0	3	6	1	0	1	0	0	0	0	0	0	1
0	62.5	0	3	7	1	0	1	0	0	0	0	0	0	1
1	112.5	0	3	5	1	0	1	0	0	0	0	0	0	0
1	62.5	0	3	6	1	0	1	0	0	0	0	0	0	1
1	137.5	0	3	6	1	0	1	0	0	0	0	0	0	1
0	175	1	2	6	0	0	1	0	0	0	0	0	0	1
0	62.5	1	2	4	0	0	1	0	0	0	0	0	0	1
0	137.5	0	3	7	1	0	1	0	0	0	0	0	0	1
1	175	1	2	4	1	0	1	0	0	0	0	0	0	1
0	62.5	0	3	7	1	0	1	0	0	0	0	0	0	1
0	87.5	0	4	7	0	0	1	0	0	0	0	0	0	1
1	112.5	0	2	5	1	0	1	0	0	0	0	0	0	1
0	62.5	1	3	6	1	0	1	0	0	0	0	0	0	1
0	87.5	0	3	7	0	0	1	0	0	0	0	0	0	1
0	175	0	4	3	1	0	1	0	0	0	0	0	0	1
0	87.5	0	3	7	1	0	1	0	0	0	0	0	0	1
1	112.5	1	3	4	1	0	1	0	0	0	0	0	0	0
0	87.5	0	4	6	1	0	1	0	0	0	0	0	0	1
1	87.5	0	3	6	1	0	1	0	0	0	0	0	0	1
0	137.5	1	1	5	0	0	1	0	0	0	0	0	0	1
1	225	0	2	6	1	0	1	0	0	0	0	0	0	1
1	87.5	1	2	5	1	0	1	0	0	0	0	0	0	1
1	137.5	0	1	1	0	0	1	0	0	0	0	0	0	1
1	62.5	0	3	7	0	0	1	0	0	0	0	0	0	1
1	87.5	0	2	5	0	0	1	0	0	0	0	0	0	1
1	225	1	1	7	0	0	1	0	0	0	0	0	0	1
1	87.5	0	2	4	0	0	1	0	0	0	0	0	0	1
1	137.5	0	1	3	0	0	1	0	0	0	0	0	0	1
0	112.5	0	2	4	1	0	1	0	0	0	0	0	0	1
0	87.5	0	2	4	0	0	1	0	0	0	0	0	0	1
0	62.5	0	2	6	1	0	1	0	0	0	0	0	0	1
0	62.5	1	1	1	0	0	1	0	0	0	0	0	0	1
1	62.5	0	2	5	1	0	1	0	0	0	0	0	0	1
0	62.5	1	2	6	0	0	1	0	0	0	0	0	0	1
1	87.5	0	3	4	0	0	1	0	0	0	0	0	0	1
1	112.5	0	2	7	1	0	1	0	0	0	0	0	0	1
0	112.5	0	1	1	0	0	0	1	0	0	0	0	0	1
1	112.5	0	2	4	1	0	0	1	0	0	0	0	0	1
0	62.5	0	1	2	0	0	0	1	0	0	0	0	0	0
1	87.5	0	1	4	0	0	0	1	0	0	0	0	0	1
0	112.5	0	2	4	0	0	0	1	0	0	0	0	0	1
1	87.5	1	4	3	0	0	0	1	0	0	0	0	0	0
1	275	1	2	4	1	0	0	1	0	0	0	0	0	1
1	112.5	1	2	4	1	0	0	1	0	0	0	0	0	1
1	137.5	1	2	5	1	0	0	1	0	0	0	0	0	1
1	225	0	3	5	1	0	0	1	0	0	0	0	0	1
1	112.5	1	2	3	0	0	0	1	0	0	0	0	0	1
1	225	0	2	6	1	0	0	1	0	0	0	0	0	1
1	175	0	4	6	0	0	0	1	0	0	0	0	0	1
0	112.5	0	2	3	0	0	0	1	0	0	0	0	0	1
1	137.5	0	3	7	1	0	0	1	0	0	0	0	0	1
1	137.5	1	2	3	1	0	0	1	0	0	0	0	0	1
0	87.5	1	2	1	0	0	0	1	0	0	0	0	0	1
1	87.5	0	2	7	1	0	0	1	0	0	0	0	0	1
1	225	1	4	6	0	0	0	1	0	0	0	0	0	1
1	175	1	2	2	1	0	0	1	0	0	0	0	0	1
1	62.5	0	2	3	0	0	0	1	0	0	0	0	0	1
1	137.5	0	5	6	0	0	0	1	0	0	0	0	0	1
0	62.5	0	2	4	1	0	0	1	0	0	0	0	0	1
1	87.5	0	1	1	0	0	0	1	0	0	0	0	0	1
1	137.5	0	1	1	0	0	0	1	0	0	0	0	0	1
1	175	1	2	6	1	0	0	1	0	0	0	0	0	1
1	325	1	2	5	1	0	0	1	0	0	0	0	0	1
1	112.5	0	3	6	1	0	0	1	0	0	0	0	0	1
1	87.5	0	2	6	1	0	0	1	0	0	0	0	0	1
1	137.5	0	3	5	1	0	0	1	0	0	0	0	0	1
1	225	0	3	6	1	0	0	1	0	0	0	0	0	1
1	112.5	0	4	5	1	0	0	1	0	0	0	0	0	1
1	137.5	0	2	2	0	0	0	1	0	0	0	0	0	1
1	137.5	1	2	7	1	0	0	1	0	0	0	0	0	1
1	87.5	0	3	5	1	0	0	1	0	0	0	0	0	1
1	175	1	2	3	0	0	0	1	0	0	0	0	0	1
1	175	0	2	7	1	0	0	1	0	0	0	0	0	1
1	112.5	0	1	1	0	0	0	1	0	0	0	0	0	1
1	62.5	1	1	1	0	0	0	1	0	0	0	0	0	0
1	175	1	3	6	1	0	0	1	0	0	0	0	0	1
1	112.5	0	4	4	0	0	0	1	0	0	0	0	0	1
0	87.5	0	1	1	0	0	0	1	0	0	0	0	0	1
1	175	0	4	5	0	0	0	1	0	0	0	0	0	1
1	112.5	1	3	5	1	0	0	1	0	0	0	0	0	1
1	62.5	0	2	4	1	0	0	1	0	0	0	0	0	1
1	112.5	1	1	1	0	0	0	1	0	0	0	0	0	1
1	62.5	1	2	3	1	0	0	1	0	0	0	0	0	1
0	112.5	1	2	3	0	0	0	1	0	0	0	0	0	1
1	87.5	1	1	1	0	0	0	1	0	0	0	0	0	0
1	325	0	2	6	1	0	0	1	0	0	0	0	0	1
1	87.5	1	2	3	1	0	0	1	0	0	0	0	0	1
1	87.5	1	2	4	1	0	0	1	0	0	0	0	0	1
1	112.5	0	2	4	1	0	0	1	0	0	0	0	0	1
1	87.5	0	4	6	1	0	0	1	0	0	0	0	0	1
1	325	1	2	2	0	0	0	1	0	0	0	0	0	1
1	87.5	0	3	6	0	0	0	1	0	0	0	0	0	1
1	175	0	2	3	0	0	0	1	0	0	0	0	0	0
1	325	0	2	2	0	0	0	1	0	0	0	0	0	1
1	275	0	2	5	1	0	0	1	0	0	0	0	0	1
1	87.5	0	2	6	0	0	0	1	0	0	0	0	0	1
1	87.5	1	1	1	1	0	0	1	0	0	0	0	0	1
1	112.5	1	2	6	1	0	0	1	0	0	0	0	0	1
1	175	1	2	5	1	0	0	1	0	0	0	0	0	1
1	62.5	0	2	6	0	0	0	1	0	0	0	0	0	1
1	275	0	4	5	0	0	0	1	0	0	0	0	0	1
1	87.5	1	2	3	1	0	0	1	0	0	0	0	0	1
1	87.5	0	1	2	0	0	0	1	0	0	0	0	0	0
1	112.5	1	2	6	1	0	0	1	0	0	0	0	0	1
1	112.5	1	1	1	0	0	0	1	0	0	0	0	0	1
0	62.5	0	4	4	0	0	0	1	0	0	0	0	0	1
1	87.5	1	2	3	0	0	0	1	0	0	0	0	0	1
0	87.5	1	2	1	0	0	0	1	0	0	0	0	0	1
0	87.5	0	3	7	1	0	0	1	0	0	0	0	0	1
1	175	0	2	4	1	0	0	1	0	0	0	0	0	1
0	62.5	0	4	2	0	0	0	1	0	0	0	0	0	0
1	137.5	0	1	1	0	0	0	1	0	0	0	0	0	1
1	112.5	1	2	5	1	0	0	1	0	0	0	0	0	1
1	87.5	0	1	3	1	0	0	1	0	0	0	0	0	1
1	325	0	2	5	1	0	0	1	0	0	0	0	0	1
1	87.5	0	4	7	0	0	0	1	0	0	0	0	0	1
1	137.5	1	1	2	0	0	0	1	0	0	0	0	0	1
1	87.5	1	1	2	0	0	0	1	0	0	0	0	0	1
0	175	1	1	2	0	0	0	1	0	0	0	0	0	1
1	87.5	0	1	2	0	0	0	1	0	0	0	0	0	1
0	87.5	1	3	3	1	0	0	1	0	0	0	0	0	1
1	275	1	1	1	0	0	0	1	0	0	0	0	0	1
1	87.5	1	2	5	1	0	0	1	0	0	0	0	0	1
1	137.5	0	2	4	1	0	0	1	0	0	0	0	0	1
1	62.5	0	2	3	0	0	0	1	0	0	0	0	0	1
1	87.5	1	2	4	0	0	0	1	0	0	0	0	0	1
1	87.5	0	3	4	1	0	0	1	0	0	0	0	0	1
1	87.5	1	2	3	1	0	0	1	0	0	0	0	0	1
1	137.5	1	3	5	0	0	0	1	0	0	0	0	0	1
1	112.5	0	1	1	0	0	0	1	0	0	0	0	0	1
1	112.5	0	2	6	1	0	0	1	0	0	0	0	0	1
1	325	0	1	6	0	0	0	1	0	0	0	0	0	1
1	87.5	0	3	4	1	0	0	1	0	0	0	0	0	1
1	325	1	2	5	1	0	0	1	0	0	0	0	0	1
1	325	0	2	3	0	0	0	1	0	0	0	0	0	1
1	225	1	2	6	1	0	0	1	0	0	0	0	0	1
1	137.5	0	1	3	1	0	0	1	0	0	0	0	0	0
1	325	1	2	7	1	0	0	1	0	0	0	0	0	1
1	87.5	0	1	3	0	0	0	1	0	0	0	0	0	1
1	62.5	0	3	3	1	0	0	1	0	0	0	0	0	0
1	325	1	2	5	1	0	0	1	0	0	0	0	0	1
0	112.5	1	1	2	1	0	0	1	0	0	0	0	0	1
1	62.5	0	1	1	1	0	0	0	1	0	0	0	0	0
1	325	0	1	2	1	0	0	0	1	0	0	0	0	1
1	87.5	0	1	1	0	0	0	0	1	0	0	0	0	1
0	62.5	0	1	1	0	0	0	0	1	0	0	0	0	1
1	137.5	0	4	6	0	0	0	0	1	0	0	0	0	1
0	87.5	0	2	3	1	0	0	0	1	0	0	0	0	1
1	137.5	0	3	6	1	0	0	0	1	0	0	0	0	1
1	62.5	0	4	3	1	0	0	0	1	0	0	0	0	0
0	175	1	2	2	0	0	0	0	1	0	0	0	0	1
1	275	1	2	6	0	0	0	0	1	0	0	0	0	1
1	112.5	0	2	3	1	0	0	0	1	0	0	0	0	1
1	62.5	0	2	3	0	0	0	0	1	0	0	0	0	0
1	175	1	2	4	1	0	0	0	1	0	0	0	0	1
0	62.5	0	2	6	1	0	0	0	1	0	0	0	0	1
1	325	0	2	6	1	0	0	0	1	0	0	0	0	1
1	87.5	1	2	2	1	0	0	0	1	0	0	0	0	0
1	325	1	3	3	1	0	0	0	1	0	0	0	0	1
0	87.5	1	3	1	1	0	0	0	1	0	0	0	0	1
1	175	0	2	4	0	0	0	0	1	0	0	0	0	1
1	87.5	1	3	3	0	0	0	0	1	0	0	0	0	1
1	112.5	1	1	2	1	0	0	0	1	0	0	0	0	1
1	87.5	1	2	6	0	0	0	0	1	0	0	0	0	1
1	62.5	0	4	2	0	0	0	0	1	0	0	0	0	0
1	87.5	1	2	3	0	0	0	0	1	0	0	0	0	1
1	87.5	0	2	3	1	0	0	0	1	0	0	0	0	1
0	137.5	1	1	1	0	0	0	0	1	0	0	0	0	1
1	62.5	0	2	2	0	0	0	0	1	0	0	0	0	0
1	175	0	3	5	1	0	0	0	1	0	0	0	0	1
1	137.5	1	2	4	0	0	0	0	1	0	0	0	0	1
1	175	1	1	1	0	0	0	0	1	0	0	0	0	1
1	137.5	0	1	6	1	0	0	0	1	0	0	0	0	1
1	112.5	1	2	2	1	0	0	0	1	0	0	0	0	1
0	112.5	0	1	3	1	0	0	0	1	0	0	0	0	1
1	112.5	1	2	5	1	0	0	0	1	0	0	0	0	1
0	87.5	0	2	6	0	0	0	0	1	0	0	0	0	1
1	62.5	1	3	3	1	0	0	0	1	0	0	0	0	1
0	112.5	1	1	1	1	0	0	0	1	0	0	0	0	1
1	112.5	0	2	6	1	0	0	0	1	0	0	0	0	1
1	87.5	0	3	3	1	0	0	0	1	0	0	0	0	0
1	112.5	1	2	7	1	0	0	0	1	0	0	0	0	1
0	225	1	2	4	1	0	0	0	1	0	0	0	0	1
1	175	0	2	3	1	0	0	0	1	0	0	0	0	1
1	137.5	1	3	6	1	0	0	0	1	0	0	0	0	1
1	112.5	1	3	3	1	0	0	0	1	0	0	0	0	0
1	87.5	0	2	5	1	0	0	0	1	0	0	0	0	1
1	175	0	4	5	0	0	0	0	1	0	0	0	0	1
1	325	1	2	4	1	0	0	0	1	0	0	0	0	1
1	225	0	3	5	1	0	0	0	1	0	0	0	0	1
1	87.5	0	2	5	0	0	0	0	1	0	0	0	0	1
1	325	1	3	6	1	0	0	0	1	0	0	0	0	1
1	62.5	0	3	3	1	0	0	0	1	0	0	0	0	0
1	137.5	1	1	2	1	0	0	0	1	0	0	0	0	1
1	112.5	1	3	5	1	0	0	0	1	0	0	0	0	1
1	137.5	1	2	6	1	0	0	0	1	0	0	0	0	1
0	62.5	0	2	3	0	0	0	0	1	0	0	0	0	1
0	175	0	3	6	1	0	0	0	1	0	0	0	0	1
0	62.5	0	4	2	0	0	0	0	1	0	0	0	0	1
1	175	0	2	2	1	0	0	0	1	0	0	0	0	0
1	87.5	0	2	3	1	0	0	0	1	0	0	0	0	0
1	62.5	1	5	1	1	0	0	0	1	0	0	0	0	0
0	62.5	0	4	4	1	0	0	0	1	0	0	0	0	1
1	175	0	2	6	1	0	0	0	1	0	0	0	0	1
1	175	0	2	4	0	0	0	0	1	0	0	0	0	0
1	175	1	1	3	0	0	0	0	1	0	0	0	0	1
0	137.5	1	3	4	1	0	0	0	1	0	0	0	0	1
1	137.5	1	3	4	1	0	0	0	1	0	0	0	0	1
1	87.5	0	2	7	1	0	0	0	1	0	0	0	0	1
1	112.5	0	4	1	1	0	0	0	1	0	0	0	0	0
1	112.5	0	2	3	1	0	0	0	1	0	0	0	0	1
1	137.5	1	3	4	1	0	0	0	1	0	0	0	0	1
1	87.5	1	3	5	1	0	0	0	1	0	0	0	0	1
0	137.5	0	2	4	1	0	0	0	1	0	0	0	0	1
1	62.5	1	1	4	0	0	0	0	1	0	0	0	0	1
1	87.5	0	1	1	0	0	0	0	1	0	0	0	0	1
1	275	1	1	1	0	0	0	0	1	0	0	0	0	0
1	87.5	1	1	1	0	0	0	0	1	0	0	0	0	1
1	112.5	0	2	7	1	0	0	0	1	0	0	0	0	1
1	62.5	1	1	1	0	0	0	0	1	0	0	0	0	0
0	62.5	0	2	1	0	0	0	0	1	0	0	0	0	1
1	325	0	2	5	1	0	0	0	1	0	0	0	0	1
0	87.5	1	4	2	0	0	0	0	1	0	0	0	0	1
1	325	0	4	3	0	0	0	0	1	0	0	0	0	0
1	62.5	0	1	1	0	0	0	0	1	0	0	0	0	1
1	175	0	1	2	0	0	0	0	1	0	0	0	0	1
1	87.5	0	1	1	0	0	0	0	1	0	0	0	0	1
1	87.5	0	4	2	0	0	0	0	1	0	0	0	0	0
1	87.5	1	3	5	1	0	0	0	1	0	0	0	0	1
0	87.5	1	3	7	0	0	0	0	1	0	0	0	0	1
1	325	0	2	6	1	0	0	0	1	0	0	0	0	0
0	87.5	1	3	2	1	0	0	0	1	0	0	0	0	0
0	62.5	1	1	2	0	0	0	0	1	0	0	0	0	1
1	87.5	1	1	5	0	0	0	0	1	0	0	0	0	1
1	112.5	1	3	3	0	0	0	0	1	0	0	0	0	1
1	112.5	0	5	3	0	0	0	0	1	0	0	0	0	0
1	137.5	0	1	2	0	0	0	0	1	0	0	0	0	1
1	112.5	0	2	4	1	0	0	0	1	0	0	0	0	1
1	225	1	2	6	1	0	0	0	1	0	0	0	0	1
1	87.5	1	2	5	1	0	0	0	1	0	0	0	0	1
1	325	1	1	1	1	0	0	0	1	0	0	0	0	0
1	325	1	3	3	0	0	0	0	1	0	0	0	0	0
1	87.5	1	2	4	1	0	0	0	1	0	0	0	0	1
1	225	0	2	7	1	0	0	0	1	0	0	0	0	1
1	62.5	0	2	6	1	0	0	0	1	0	0	0	0	0
1	62.5	0	2	2	1	0	0	0	1	0	0	0	0	0
1	87.5	1	2	3	1	0	0	0	1	0	0	0	0	0
1	225	0	2	5	0	0	0	0	1	0	0	0	0	1
1	62.5	0	2	2	0	0	0	0	1	0	0	0	0	0
1	225	0	3	6	1	0	0	0	1	0	0	0	0	1
0	137.5	0	4	4	1	0	0	0	1	0	0	0	0	1
0	175	1	2	7	1	0	0	0	1	0	0	0	0	1
1	62.5	1	1	1	0	0	0	0	1	0	0	0	0	0
0	275	1	3	4	1	0	0	0	1	0	0	0	0	1
1	175	0	2	5	1	0	0	0	1	0	0	0	0	1
1	137.5	1	2	6	1	0	0	0	1	0	0	0	0	1
1	87.5	1	3	3	1	0	0	0	1	0	0	0	0	1
0	112.5	1	4	2	0	0	0	0	1	0	0	0	0	1
1	137.5	0	1	1	0	0	0	0	1	0	0	0	0	1
1	87.5	1	3	2	1	0	0	0	1	0	0	0	0	1
0	112.5	1	4	3	0	0	0	0	1	0	0	0	0	1
0	87.5	1	2	2	0	0	0	0	1	0	0	0	0	0
1	87.5	0	3	6	1	0	0	0	1	0	0	0	0	1
1	112.5	0	2	3	1	0	0	0	1	0	0	0	0	1
1	87.5	0	4	3	1	0	0	0	1	0	0	0	0	0
1	112.5	0	2	4	0	0	0	0	1	0	0	0	0	0
1	87.5	1	1	1	1	0	0	0	1	0	0	0	0	0
1	325	0	2	6	1	0	0	0	1	0	0	0	0	0
0	62.5	0	4	3	0	0	0	0	1	0	0	0	0	0
1	87.5	1	1	1	0	0	0	0	1	0	0	0	0	1
1	175	0	2	4	1	0	0	0	1	0	0	0	0	1
1	325	1	2	3	1	0	0	0	1	0	0	0	0	1
1	62.5	1	5	2	0	0	0	0	1	0	0	0	0	0
0	175	0	3	3	1	0	0	0	1	0	0	0	0	0
1	87.5	1	2	3	1	0	0	0	1	0	0	0	0	0
1	175	1	2	4	1	0	0	0	1	0	0	0	0	1
1	62.5	1	2	6	1	0	0	0	1	0	0	0	0	1
1	62.5	1	3	5	1	0	0	0	1	0	0	0	0	0
0	62.5	0	2	1	0	0	0	0	1	0	0	0	0	0
1	112.5	0	2	6	1	0	0	0	1	0	0	0	0	1
1	62.5	1	3	1	1	0	0	0	1	0	0	0	0	0
1	175	1	1	2	0	0	0	0	1	0	0	0	0	1
1	137.5	0	4	4	1	0	0	0	1	0	0	0	0	0
1	275	0	2	7	1	0	0	0	1	0	0	0	0	1
0	87.5	1	3	3	1	0	0	0	1	0	0	0	0	1
1	112.5	1	2	5	1	0	0	0	1	0	0	0	0	1
1	62.5	1	2	3	1	0	0	0	1	0	0	0	0	1
1	325	1	1	1	0	0	0	0	1	0	0	0	0	1
1	325	1	1	3	1	0	0	0	1	0	0	0	0	0
0	62.5	1	4	1	0	0	0	0	1	0	0	0	0	0
1	87.5	0	3	6	1	0	0	0	1	0	0	0	0	1
0	62.5	0	2	3	1	0	0	0	1	0	0	0	0	0
0	62.5	0	2	2	1	0	0	0	1	0	0	0	0	0
1	62.5	0	2	4	0	0	0	0	1	0	0	0	0	1
1	112.5	0	2	4	0	0	0	0	1	0	0	0	0	1
1	87.5	1	1	1	0	0	0	0	1	0	0	0	0	1
1	62.5	1	2	5	1	0	0	0	1	0	0	0	0	1
1	175	1	2	4	0	0	0	0	1	0	0	0	0	0
0	62.5	1	3	3	1	0	0	0	1	0	0	0	0	0
0	62.5	0	3	3	0	0	0	0	1	0	0	0	0	1
1	112.5	1	1	3	0	0	0	0	1	0	0	0	0	1
1	87.5	0	1	1	1	0	0	0	1	0	0	0	0	1
0	62.5	1	3	6	1	0	0	0	1	0	0	0	0	0
1	87.5	0	3	3	1	0	0	0	1	0	0	0	0	0
1	175	0	3	6	1	0	0	0	1	0	0	0	0	1
1	62.5	1	3	3	0	0	0	0	1	0	0	0	0	1
0	62.5	0	2	3	0	0	0	0	1	0	0	0	0	1
1	87.5	1	2	3	1	0	0	0	1	0	0	0	0	1
1	325	0	1	1	1	0	0	0	1	0	0	0	0	1
0	62.5	0	4	1	0	0	0	0	1	0	0	0	0	0
0	175	1	2	5	1	0	0	0	1	0	0	0	0	1
1	225	1	5	5	1	0	0	0	1	0	0	0	0	0
1	87.5	0	1	5	0	0	0	0	1	0	0	0	0	0
0	62.5	0	2	4	1	0	0	0	1	0	0	0	0	0
0	175	1	4	4	0	0	0	0	1	0	0	0	0	1
1	325	0	2	3	1	0	0	0	1	0	0	0	0	0
1	62.5	1	4	4	0	0	0	0	1	0	0	0	0	1
1	87.5	1	5	1	1	0	0	0	1	0	0	0	0	0
1	62.5	0	2	2	1	0	0	0	1	0	0	0	0	0
1	87.5	0	2	5	1	0	0	0	1	0	0	0	0	1
0	62.5	1	2	1	1	0	0	0	1	0	0	0	0	0
1	87.5	0	1	1	0	0	0	0	1	0	0	0	0	1
1	62.5	1	2	2	1	0	0	0	1	0	0	0	0	1
1	175	0	1	1	0	0	0	0	1	0	0	0	0	1
1	62.5	0	3	4	1	0	0	0	1	0	0	0	0	0
0	87.5	0	2	5	1	0	0	0	1	0	0	0	0	1
1	112.5	1	1	1	0	0	0	0	1	0	0	0	0	1
1	112.5	1	3	4	1	0	0	0	1	0	0	0	0	0
1	175	0	3	7	1	0	0	0	1	0	0	0	0	1
1	87.5	0	2	5	1	0	0	0	1	0	0	0	0	1
1	275	1	2	3	0	0	0	0	1	0	0	0	0	1
1	62.5	1	3	5	1	0	0	0	1	0	0	0	0	1
1	87.5	0	2	5	1	0	0	0	1	0	0	0	0	1
0	87.5	0	1	1	0	0	0	0	1	0	0	0	0	1
1	62.5	0	2	4	0	0	0	0	1	0	0	0	0	0
1	325	0	2	3	0	0	0	0	1	0	0	0	0	0
0	112.5	0	3	6	1	0	0	0	1	0	0	0	0	1
1	175	0	2	7	0	0	0	0	1	0	0	0	0	1
1	175	1	1	6	0	0	0	0	1	0	0	0	0	1
1	137.5	1	3	3	1	0	0	0	1	0	0	0	0	1
1	87.5	1	3	3	1	0	0	0	1	0	0	0	0	1
0	325	0	2	4	0	0	0	0	1	0	0	0	0	0
0	112.5	0	2	5	0	0	0	0	1	0	0	0	0	0
1	325	1	2	5	0	0	0	0	1	0	0	0	0	1
1	112.5	0	4	6	0	0	0	0	1	0	0	0	0	1
1	175	0	2	4	1	0	0	0	1	0	0	0	0	1
1	275	1	2	4	0	0	0	0	1	0	0	0	0	1
1	325	0	3	2	1	0	0	0	1	0	0	0	0	0
1	62.5	0	2	2	1	0	0	0	1	0	0	0	0	1
1	137.5	1	1	1	0	0	0	0	1	0	0	0	0	1
1	87.5	0	4	6	0	0	0	0	1	0	0	0	0	1
1	175	0	2	2	1	0	0	0	1	0	0	0	0	1
1	87.5	1	4	3	1	0	0	0	1	0	0	0	0	1
0	87.5	1	1	1	0	0	0	0	1	0	0	0	0	1
1	175	1	1	1	1	0	0	0	1	0	0	0	0	1
1	325	0	2	6	1	0	0	0	1	0	0	0	0	1
1	62.5	1	3	2	1	0	0	0	1	0	0	0	0	0
1	175	0	1	4	0	0	0	0	1	0	0	0	0	1
1	62.5	1	2	3	0	0	0	0	1	0	0	0	0	1
1	137.5	1	3	4	0	0	0	0	1	0	0	0	0	1
0	175	0	4	5	0	0	0	0	1	0	0	0	0	1
1	87.5	1	1	2	0	0	0	0	1	0	0	0	0	1
0	175	0	3	3	1	0	0	0	1	0	0	0	0	1
1	87.5	0	1	1	0	0	0	0	1	0	0	0	0	0
1	62.5	1	4	2	1	0	0	0	1	0	0	0	0	0
0	175	1	1	1	0	0	0	0	1	0	0	0	0	1
0	87.5	1	2	3	1	0	0	0	1	0	0	0	0	1
1	87.5	0	2	4	1	0	0	0	1	0	0	0	0	1
1	87.5	0	3	3	1	0	0	0	1	0	0	0	0	1
1	112.5	0	2	3	0	0	0	0	1	0	0	0	0	1
1	225	0	2	6	1	0	0	0	1	0	0	0	0	1
1	87.5	0	2	3	0	0	0	0	1	0	0	0	0	0
0	175	0	2	6	1	0	0	0	1	0	0	0	0	0
0	325	0	1	1	0	0	0	0	1	0	0	0	0	1
1	137.5	0	2	5	1	0	0	0	1	0	0	0	0	1
0	62.5	0	4	4	0	0	0	0	1	0	0	0	0	0
1	87.5	0	3	4	1	0	0	0	1	0	0	0	0	1
1	175	1	2	4	1	0	0	0	1	0	0	0	0	1
1	137.5	1	1	2	0	0	0	0	1	0	0	0	0	1
1	175	0	1	1	0	0	0	0	1	0	0	0	0	1
1	137.5	1	3	3	1	0	0	0	1	0	0	0	0	0
1	225	0	3	5	1	0	0	0	1	0	0	0	0	1
1	87.5	1	2	6	1	0	0	0	1	0	0	0	0	0
0	175	1	2	1	1	0	0	0	1	0	0	0	0	0
0	112.5	0	2	3	1	0	0	0	1	0	0	0	0	0
1	325	1	2	6	1	0	0	0	1	0	0	0	0	1
1	62.5	0	3	3	1	0	0	0	1	0	0	0	0	0
1	112.5	0	2	3	0	0	0	0	1	0	0	0	0	1
0	87.5	1	4	3	0	0	0	0	1	0	0	0	0	1
1	87.5	1	2	4	1	0	0	0	1	0	0	0	0	1
1	87.5	0	2	3	0	0	0	0	1	0	0	0	0	0
1	62.5	1	2	3	1	0	0	0	1	0	0	0	0	1
1	325	0	2	4	0	0	0	0	1	0	0	0	0	1
1	112.5	0	3	6	1	0	0	0	1	0	0	0	0	0
1	325	0	2	5	0	0	0	0	1	0	0	0	0	1
1	112.5	1	2	5	1	0	0	0	1	0	0	0	0	1
1	62.5	1	1	1	0	0	0	0	1	0	0	0	0	1
1	87.5	1	3	7	1	0	0	0	1	0	0	0	0	1
1	87.5	0	1	1	0	0	0	0	1	0	0	0	0	1
1	325	0	2	4	1	0	0	0	1	0	0	0	0	1
1	62.5	0	2	3	0	0	0	0	1	0	0	0	0	1
0	62.5	0	1	1	0	0	0	0	1	0	0	0	0	1
1	87.5	1	1	3	0	0	0	0	1	0	0	0	0	1
1	62.5	1	4	2	1	0	0	0	1	0	0	0	0	0
1	325	0	2	1	1	0	0	0	1	0	0	0	0	1
0	112.5	0	3	2	1	0	0	0	1	0	0	0	0	0
1	112.5	1	2	4	1	0	0	0	1	0	0	0	0	1
1	62.5	0	3	4	0	0	0	0	1	0	0	0	0	1
1	87.5	0	1	4	1	0	0	0	1	0	0	0	0	1
1	112.5	1	3	3	1	0	0	0	1	0	0	0	0	0
1	325	1	1	4	1	0	0	0	1	0	0	0	0	0
1	87.5	0	2	5	1	0	0	0	1	0	0	0	0	1
1	175	0	2	5	0	0	0	0	1	0	0	0	0	1
1	62.5	0	5	2	0	0	0	0	1	0	0	0	0	0
1	112.5	0	1	3	0	0	0	0	1	0	0	0	0	1
0	62.5	1	1	1	0	0	0	0	1	0	0	0	0	1
0	62.5	0	1	6	0	0	0	0	1	0	0	0	0	1
1	112.5	0	4	5	0	0	0	0	1	0	0	0	0	1
1	87.5	0	2	3	1	0	0	0	1	0	0	0	0	0
1	87.5	0	2	5	1	0	0	0	1	0	0	0	0	1
1	87.5	0	1	6	1	0	0	0	1	0	0	0	0	1
1	325	0	2	7	1	0	0	0	1	0	0	0	0	1
1	87.5	1	1	1	0	0	0	0	1	0	0	0	0	0
0	62.5	1	2	5	0	0	0	0	1	0	0	0	0	1
1	175	0	2	2	0	0	0	0	1	0	0	0	0	1
1	112.5	1	3	2	1	0	0	0	1	0	0	0	0	1
1	325	0	2	4	1	0	0	0	1	0	0	0	0	0
1	87.5	1	1	1	0	0	0	0	1	0	0	0	0	1
1	112.5	0	1	5	1	0	0	0	1	0	0	0	0	1
1	137.5	0	2	6	1	0	0	0	1	0	0	0	0	1
1	87.5	0	1	1	0	0	0	0	1	0	0	0	0	1
1	175	1	3	6	1	0	0	0	1	0	0	0	0	1
1	275	1	2	6	1	0	0	0	1	0	0	0	0	1
1	87.5	0	2	7	1	0	0	0	1	0	0	0	0	1
1	112.5	0	2	7	0	0	0	0	1	0	0	0	0	0
1	62.5	1	3	3	1	0	0	0	1	0	0	0	0	0
1	62.5	0	3	4	1	0	0	0	1	0	0	0	0	1
1	87.5	0	4	5	1	0	0	0	1	0	0	0	0	1
1	62.5	1	2	1	1	0	0	0	1	0	0	0	0	0
1	62.5	1	5	1	1	0	0	0	1	0	0	0	0	0
0	62.5	0	2	3	1	0	0	0	1	0	0	0	0	1
1	87.5	0	3	6	1	0	0	0	1	0	0	0	0	0
1	87.5	1	2	4	1	0	0	0	1	0	0	0	0	0
1	112.5	1	1	1	0	0	0	0	1	0	0	0	0	0
0	87.5	0	3	3	1	0	0	0	1	0	0	0	0	1
1	62.5	1	2	6	1	0	0	0	1	0	0	0	0	1
1	112.5	1	2	5	1	0	0	0	1	0	0	0	0	1
1	62.5	0	1	2	0	0	0	0	1	0	0	0	0	0
1	87.5	1	2	6	1	0	0	0	1	0	0	0	0	1
1	87.5	0	2	4	1	0	0	0	1	0	0	0	0	0
0	62.5	0	1	5	0	0	0	0	1	0	0	0	0	0
1	137.5	1	1	5	0	0	0	0	1	0	0	0	0	0
1	325	0	2	4	1	0	0	0	1	0	0	0	0	0
1	137.5	1	2	3	0	0	0	0	1	0	0	0	0	0
0	87.5	0	3	5	1	0	0	0	1	0	0	0	0	1
1	325	0	2	3	1	0	0	0	1	0	0	0	0	1
1	275	1	2	3	1	0	0	0	1	0	0	0	0	0
1	87.5	0	3	6	1	0	0	0	1	0	0	0	0	1
0	87.5	0	2	6	1	0	0	0	1	0	0	0	0	1
1	87.5	1	1	4	0	0	0	0	1	0	0	0	0	1
1	87.5	0	2	4	0	0	0	0	1	0	0	0	0	0
1	87.5	1	4	1	1	0	0	0	1	0	0	0	0	0
1	175	1	3	3	1	0	0	0	1	0	0	0	0	1
1	87.5	1	4	2	0	0	0	0	1	0	0	0	0	0
1	62.5	1	4	5	0	0	0	0	1	0	0	0	0	1
1	62.5	0	2	1	1	0	0	0	1	0	0	0	0	0
1	225	0	2	6	1	0	0	0	1	0	0	0	0	1
0	112.5	0	1	3	1	0	0	0	1	0	0	0	0	1
0	62.5	1	3	3	1	0	0	0	1	0	0	0	0	1
1	87.5	0	3	5	1	0	0	0	1	0	0	0	0	1
0	275	1	1	4	0	0	0	0	1	0	0	0	0	1
1	87.5	1	4	2	0	0	0	0	1	0	0	0	0	1
1	112.5	1	1	1	0	0	0	0	1	0	0	0	0	1
0	62.5	1	4	3	0	0	0	0	1	0	0	0	0	1
1	87.5	1	1	1	1	0	0	0	1	0	0	0	0	0
0	87.5	0	4	3	0	0	0	0	1	0	0	0	0	0
1	62.5	0	3	2	1	0	0	0	1	0	0	0	0	0
1	62.5	0	2	2	1	0	0	0	1	0	0	0	0	1
1	87.5	0	4	3	1	0	0	0	1	0	0	0	0	1
1	62.5	1	1	1	0	0	0	0	1	0	0	0	0	1
1	62.5	1	3	2	1	0	0	0	1	0	0	0	0	1
1	62.5	1	1	1	0	0	0	0	1	0	0	0	0	1
0	112.5	1	2	5	0	0	0	0	1	0	0	0	0	1
1	175	0	2	3	0	0	0	0	1	0	0	0	0	1
1	62.5	0	3	6	1	0	0	0	1	0	0	0	0	1
1	112.5	0	2	3	0	0	0	0	1	0	0	0	0	1
0	62.5	0	3	2	1	0	0	0	1	0	0	0	0	0
1	325	1	4	5	0	0	0	0	1	0	0	0	0	1
1	87.5	0	2	4	0	0	0	0	1	0	0	0	0	1
0	87.5	1	2	6	1	0	0	0	1	0	0	0	0	1
1	87.5	1	2	5	1	0	0	0	1	0	0	0	0	1
1	62.5	0	2	1	1	0	0	0	1	0	0	0	0	0
1	62.5	0	3	5	1	0	0	0	1	0	0	0	0	1
1	112.5	1	1	6	1	0	0	0	1	0	0	0	0	1
1	87.5	1	2	5	1	0	0	0	1	0	0	0	0	1
1	325	0	1	2	0	0	0	0	1	0	0	0	0	1
1	325	0	3	6	1	0	0	0	1	0	0	0	0	1
0	87.5	1	3	1	0	0	0	0	1	0	0	0	0	0
0	175	0	4	6	1	0	0	0	1	0	0	0	0	1
1	62.5	1	2	3	1	0	0	0	1	0	0	0	0	1
1	62.5	1	3	3	0	0	0	0	1	0	0	0	0	0
0	62.5	1	2	1	1	0	0	0	1	0	0	0	0	1
0	62.5	1	4	1	0	0	0	0	1	0	0	0	0	0
0	175	1	5	3	0	0	0	0	1	0	0	0	0	0
1	112.5	0	3	5	1	0	0	0	1	0	0	0	0	1
1	62.5	0	1	1	0	0	0	0	1	0	0	0	0	1
1	87.5	0	2	3	0	0	0	0	1	0	0	0	0	1
1	137.5	0	2	3	0	0	0	0	1	0	0	0	0	1
1	175	1	2	5	1	0	0	0	1	0	0	0	0	1
1	137.5	0	1	6	1	0	0	0	1	0	0	0	0	1
0	62.5	0	5	5	0	0	0	0	1	0	0	0	0	0
1	62.5	0	4	2	1	0	0	0	1	0	0	0	0	0
0	62.5	1	3	7	0	0	0	0	1	0	0	0	0	1
0	62.5	0	2	7	1	0	0	0	1	0	0	0	0	0
1	137.5	0	2	4	1	0	0	0	1	0	0	0	0	1
1	62.5	1	2	3	1	0	0	0	1	0	0	0	0	1
0	87.5	0	4	6	1	0	0	0	1	0	0	0	0	1
1	87.5	1	2	3	0	0	0	0	1	0	0	0	0	1
1	87.5	0	2	3	0	0	0	0	1	0	0	0	0	1
1	62.5	0	2	3	0	0	0	0	1	0	0	0	0	0
1	325	1	2	5	0	0	0	0	1	0	0	0	0	1
0	62.5	1	3	2	1	0	0	0	1	0	0	0	0	0
1	325	1	1	2	0	0	0	0	1	0	0	0	0	1
1	87.5	1	4	2	0	0	0	0	1	0	0	0	0	0
0	62.5	0	3	2	0	0	0	0	1	0	0	0	0	0
1	87.5	1	2	2	1	0	0	0	1	0	0	0	0	0
1	87.5	1	3	2	0	0	0	0	1	0	0	0	0	1
1	87.5	1	2	5	1	0	0	0	1	0	0	0	0	1
1	62.5	0	3	4	1	0	0	0	1	0	0	0	0	0
1	62.5	1	1	1	0	0	0	0	1	0	0	0	0	1
1	62.5	0	3	2	1	0	0	0	1	0	0	0	0	0
1	112.5	0	2	5	1	0	0	0	1	0	0	0	0	1
0	62.5	1	3	7	0	0	0	0	1	0	0	0	0	0
1	112.5	0	3	2	1	0	0	0	1	0	0	0	0	0
1	175	0	3	3	0	0	0	0	1	0	0	0	0	0
1	87.5	1	4	3	1	0	0	0	1	0	0	0	0	1
1	87.5	1	2	6	1	0	0	0	1	0	0	0	0	1
1	112.5	1	3	3	1	0	0	0	1	0	0	0	0	1
1	62.5	1	3	4	0	0	0	0	1	0	0	0	0	0
1	175	1	1	1	1	0	0	0	1	0	0	0	0	1
1	175	0	2	6	1	0	0	0	1	0	0	0	0	1
1	62.5	0	3	6	1	0	0	0	1	0	0	0	0	1
1	62.5	1	3	2	1	0	0	0	1	0	0	0	0	1
1	62.5	0	2	4	1	0	0	0	1	0	0	0	0	1
1	175	1	2	5	1	0	0	0	1	0	0	0	0	1
1	87.5	0	2	4	0	0	0	0	1	0	0	0	0	1
1	325	1	2	5	1	0	0	0	1	0	0	0	0	1
1	87.5	0	2	6	0	0	0	0	1	0	0	0	0	1
0	87.5	0	4	2	0	0	0	0	1	0	0	0	0	0
1	87.5	0	3	6	1	0	0	0	1	0	0	0	0	1
1	62.5	0	2	2	1	0	0	0	1	0	0	0	0	1
1	87.5	0	2	7	1	0	0	0	1	0	0	0	0	1
1	62.5	1	2	3	1	0	0	0	1	0	0	0	0	1
1	62.5	0	3	4	1	0	0	0	1	0	0	0	0	1
1	175	1	3	3	1	0	0	0	1	0	0	0	0	0
1	87.5	0	1	3	0	0	0	0	1	0	0	0	0	0
1	225	1	3	6	1	0	0	0	1	0	0	0	0	1
1	62.5	0	2	3	1	0	0	0	1	0	0	0	0	0
1	62.5	0	3	7	1	0	0	0	1	0	0	0	0	1
0	62.5	0	3	3	1	0	0	0	1	0	0	0	0	1
1	62.5	0	1	1	0	0	0	0	1	0	0	0	0	0
0	62.5	0	4	4	0	0	0	0	1	0	0	0	0	0
1	62.5	0	2	3	1	0	0	0	1	0	0	0	0	0
1	87.5	1	2	4	0	0	0	0	1	0	0	0	0	1
1	62.5	1	1	1	0	0	0	0	1	0	0	0	0	1
1	62.5	0	1	1	1	0	0	0	1	0	0	0	0	0
1	175	1	1	2	0	0	0	0	1	0	0	0	0	1
1	112.5	1	3	3	1	0	0	0	1	0	0	0	0	1
1	175	1	2	2	1	0	0	0	1	0	0	0	0	0
1	62.5	0	2	4	1	0	0	0	1	0	0	0	0	0
1	62.5	1	1	2	1	0	0	0	1	0	0	0	0	1
1	62.5	1	3	3	1	0	0	0	1	0	0	0	0	0
0	137.5	1	2	4	1	0	0	0	1	0	0	0	0	1
1	175	0	2	4	1	0	0	0	1	0	0	0	0	1
1	137.5	0	2	4	1	0	0	0	1	0	0	0	0	1
1	112.5	1	3	3	0	0	0	0	1	0	0	0	0	0
1	112.5	0	2	6	1	0	0	0	1	0	0	0	0	1
1	137.5	1	2	3	0	0	0	0	1	0	0	0	0	1
1	62.5	1	1	3	0	0	0	0	1	0	0	0	0	1
1	137.5	0	1	3	1	0	0	0	1	0	0	0	0	1
0	62.5	1	2	3	1	0	0	0	1	0	0	0	0	0
1	62.5	1	3	2	0	0	0	0	1	0	0	0	0	0
1	325	0	1	2	1	0	0	0	1	0	0	0	0	0
1	87.5	0	1	1	1	0	0	0	1	0	0	0	0	1
1	62.5	1	3	3	1	0	0	0	1	0	0	0	0	1
1	325	0	2	3	1	0	0	0	1	0	0	0	0	0
1	87.5	0	2	6	1	0	0	0	1	0	0	0	0	1
0	137.5	1	2	3	1	0	0	0	1	0	0	0	0	1
1	62.5	1	5	5	1	0	0	0	1	0	0	0	0	1
0	275	1	2	5	0	0	0	0	1	0	0	0	0	1
0	325	1	3	4	1	0	0	0	1	0	0	0	0	0
1	175	0	4	1	0	0	0	0	1	0	0	0	0	0
0	87.5	1	2	5	1	0	0	0	1	0	0	0	0	1
1	87.5	1	3	2	1	0	0	0	1	0	0	0	0	0
0	62.5	1	2	2	1	0	0	0	1	0	0	0	0	0
1	137.5	1	2	3	0	0	0	0	1	0	0	0	0	1
1	112.5	0	3	4	1	0	0	0	1	0	0	0	0	0
0	87.5	0	5	3	1	0	0	0	1	0	0	0	0	0
1	175	0	2	3	0	0	0	0	1	0	0	0	0	1
1	87.5	1	3	7	1	0	0	0	1	0	0	0	0	1
1	87.5	1	2	6	1	0	0	0	1	0	0	0	0	1
1	112.5	0	3	4	0	0	0	0	1	0	0	0	0	1
1	112.5	0	3	3	1	0	0	0	1	0	0	0	0	0
1	62.5	1	1	2	0	0	0	0	1	0	0	0	0	1
0	325	1	2	6	1	0	0	0	1	0	0	0	0	1
1	137.5	0	1	4	0	0	0	0	1	0	0	0	0	0
1	62.5	0	2	2	0	0	0	0	1	0	0	0	0	1
1	225	0	2	7	1	0	0	0	1	0	0	0	0	1
1	62.5	0	4	2	0	0	0	0	1	0	0	0	0	0
1	112.5	1	1	2	1	0	0	0	1	0	0	0	0	1
1	112.5	0	4	4	0	0	0	0	1	0	0	0	0	0
1	62.5	0	2	4	1	0	0	0	1	0	0	0	0	0
0	62.5	0	3	4	1	0	0	0	1	0	0	0	0	1
1	325	0	3	3	0	0	0	0	1	0	0	0	0	0
1	137.5	0	3	3	1	0	0	0	1	0	0	0	0	1
1	175	0	1	1	0	0	0	0	1	0	0	0	0	1
1	62.5	1	3	3	1	0	0	0	1	0	0	0	0	1
1	87.5	1	1	1	0	0	0	0	1	0	0	0	0	1
1	62.5	1	3	3	1	0	0	0	1	0	0	0	0	0
1	325	1	2	4	1	0	0	0	1	0	0	0	0	1
1	62.5	0	2	7	0	0	0	0	1	0	0	0	0	1
1	175	1	2	6	1	0	0	0	1	0	0	0	0	1
0	175	0	2	4	1	0	0	0	1	0	0	0	0	0
1	137.5	1	4	4	0	0	0	0	1	0	0	0	0	1
0	137.5	1	2	3	1	0	0	0	1	0	0	0	0	1
0	62.5	1	4	6	0	0	0	0	1	0	0	0	0	1
1	112.5	0	2	5	1	0	0	0	1	0	0	0	0	1
1	325	0	2	4	1	0	0	0	1	0	0	0	0	1
1	137.5	1	2	6	0	0	0	0	1	0	0	0	0	1
1	137.5	1	2	5	1	0	0	0	1	0	0	0	0	1
1	87.5	1	1	2	0	0	0	0	1	0	0	0	0	1
1	112.5	0	3	2	1	0	0	0	1	0	0	0	0	1
1	87.5	1	2	5	1	0	0	0	1	0	0	0	0	1
1	325	0	1	2	1	0	0	0	1	0	0	0	0	0
0	87.5	1	2	3	0	0	0	0	1	0	0	0	0	1
0	87.5	0	2	1	0	0	0	0	1	0	0	0	0	0
1	62.5	0	3	7	1	0	0	0	1	0	0	0	0	1
1	112.5	1	2	2	1	0	0	0	1	0	0	0	0	1
1	62.5	0	2	4	0	0	0	0	1	0	0	0	0	1
1	112.5	1	2	4	1	0	0	0	1	0	0	0	0	1
1	62.5	1	3	1	1	0	0	0	1	0	0	0	0	0
1	87.5	0	2	4	1	0	0	0	1	0	0	0	0	1
1	112.5	0	3	4	0	0	0	0	1	0	0	0	0	1
0	62.5	1	2	3	0	0	0	0	1	0	0	0	0	1
1	62.5	1	2	3	0	0	0	0	1	0	0	0	0	0
1	62.5	0	4	3	0	0	0	0	1	0	0	0	0	0
1	175	0	2	3	1	0	0	0	1	0	0	0	0	0
1	275	1	2	2	0	0	0	0	1	0	0	0	0	0
1	62.5	0	3	2	0	0	0	0	1	0	0	0	0	0
1	137.5	1	1	3	1	0	0	0	1	0	0	0	0	0
1	175	0	2	6	1	0	0	0	1	0	0	0	0	1
0	87.5	0	3	3	1	0	0	0	1	0	0	0	0	1
1	112.5	0	4	4	0	0	0	0	1	0	0	0	0	0
1	62.5	0	3	6	1	0	0	0	1	0	0	0	0	1
1	275	1	1	4	0	0	0	0	1	0	0	0	0	1
1	325	0	2	2	1	0	0	0	0	1	0	0	0	1
1	325	1	2	6	1	0	0	0	0	1	0	0	0	1
1	62.5	0	1	2	0	0	0	0	0	1	0	0	0	0
0	62.5	1	4	5	0	0	0	0	0	1	0	0	0	1
0	62.5	1	2	3	1	0	0	0	0	1	0	0	0	1
1	87.5	0	3	4	1	0	0	0	0	1	0	0	0	1
1	112.5	1	1	4	1	0	0	0	0	1	0	0	0	1
1	87.5	1	5	5	0	0	0	0	0	1	0	0	0	1
0	87.5	1	3	2	0	0	0	0	0	1	0	0	0	0
1	62.5	1	2	7	1	0	0	0	0	1	0	0	0	1
1	87.5	1	2	4	1	0	0	0	0	1	0	0	0	1
1	112.5	1	1	1	1	0	0	0	0	1	0	0	0	1
1	87.5	0	2	5	0	0	0	0	0	1	0	0	0	1
0	325	1	3	4	1	0	0	0	0	1	0	0	0	1
1	137.5	1	2	3	1	0	0	0	0	1	0	0	0	1
1	112.5	0	2	3	0	0	0	0	0	1	0	0	0	1
1	175	0	3	3	1	0	0	0	0	1	0	0	0	1
1	175	1	5	2	0	0	0	0	0	1	0	0	0	0
1	62.5	1	5	2	0	0	0	0	0	1	0	0	0	1
1	112.5	0	1	1	0	0	0	0	0	1	0	0	0	1
1	87.5	1	2	3	1	0	0	0	0	1	0	0	0	1
1	112.5	0	1	4	1	0	0	0	0	1	0	0	0	1
1	62.5	0	2	5	1	0	0	0	0	1	0	0	0	1
1	87.5	1	2	3	1	0	0	0	0	1	0	0	0	1
0	112.5	1	3	3	0	0	0	0	0	1	0	0	0	1
1	112.5	0	2	1	1	0	0	0	0	1	0	0	0	0
1	87.5	0	2	4	0	0	0	0	0	1	0	0	0	1
1	325	1	1	1	1	0	0	0	0	1	0	0	0	0
1	275	0	1	3	1	0	0	0	0	1	0	0	0	1
1	137.5	1	1	1	0	0	0	0	0	1	0	0	0	1
1	87.5	0	3	6	1	0	0	0	0	1	0	0	0	1
0	112.5	1	1	1	1	0	0	0	0	1	0	0	0	1
1	175	0	3	2	1	0	0	0	0	1	0	0	0	0
1	62.5	0	3	2	1	0	0	0	0	1	0	0	0	1
1	62.5	1	4	1	0	0	0	0	0	1	0	0	0	0
1	62.5	0	4	2	0	0	0	0	0	1	0	0	0	1
1	175	1	2	4	0	0	0	0	0	1	0	0	0	1
1	62.5	1	3	4	1	0	0	0	0	1	0	0	0	1
1	112.5	0	3	3	1	0	0	0	0	1	0	0	0	1
1	225	1	2	3	0	0	0	0	0	1	0	0	0	1
0	62.5	0	4	2	0	0	0	0	0	1	0	0	0	0
0	62.5	1	2	1	1	0	0	0	0	1	0	0	0	1
1	112.5	0	2	6	1	0	0	0	0	1	0	0	0	0
1	87.5	0	2	3	1	0	0	0	0	1	0	0	0	1
1	225	0	2	4	1	0	0	0	0	1	0	0	0	1
1	87.5	1	4	5	1	0	0	0	0	1	0	0	0	1
1	112.5	1	1	3	0	0	0	0	0	1	0	0	0	1
1	87.5	1	2	2	0	0	0	0	0	1	0	0	0	1
1	112.5	1	2	5	1	0	0	0	0	1	0	0	0	1
1	62.5	0	1	2	0	0	0	0	0	1	0	0	0	1
0	112.5	1	4	4	0	0	0	0	0	1	0	0	0	1
1	112.5	1	2	3	1	0	0	0	0	1	0	0	0	1
0	62.5	0	2	2	0	0	0	0	0	1	0	0	0	1
0	87.5	0	2	4	1	0	0	0	0	1	0	0	0	1
1	87.5	0	4	2	0	0	0	0	0	1	0	0	0	0
1	62.5	1	3	3	1	0	0	0	0	1	0	0	0	1
1	175	1	2	4	1	0	0	0	0	1	0	0	0	1
1	62.5	1	1	1	0	0	0	0	0	1	0	0	0	1
1	87.5	0	2	6	0	0	0	0	0	1	0	0	0	1
0	87.5	1	4	1	0	0	0	0	0	1	0	0	0	0
1	87.5	1	3	2	1	0	0	0	0	1	0	0	0	0
1	87.5	0	1	2	0	0	0	0	0	1	0	0	0	1
0	87.5	1	5	3	0	0	0	0	0	1	0	0	0	1
1	112.5	0	3	3	1	0	0	0	0	1	0	0	0	1
1	62.5	1	4	4	0	0	0	0	0	1	0	0	0	1
1	87.5	0	1	3	0	0	0	0	0	1	0	0	0	1
0	87.5	0	2	6	0	0	0	0	0	1	0	0	0	1
1	62.5	0	3	3	1	0	0	0	0	1	0	0	0	0
0	62.5	0	5	3	0	0	0	0	0	1	0	0	0	0
1	112.5	1	2	6	1	0	0	0	0	1	0	0	0	1
1	62.5	1	2	4	1	0	0	0	0	1	0	0	0	1
1	62.5	0	1	2	1	0	0	0	0	1	0	0	0	1
1	137.5	1	1	1	1	0	0	0	0	1	0	0	0	1
1	325	0	2	6	1	0	0	0	0	1	0	0	0	1
0	87.5	1	2	6	1	0	0	0	0	1	0	0	0	1
1	112.5	0	4	2	0	0	0	0	0	1	0	0	0	0
1	87.5	0	2	4	1	0	0	0	0	1	0	0	0	0
1	325	0	3	7	1	0	0	0	0	1	0	0	0	1
1	87.5	0	2	3	0	0	0	0	0	1	0	0	0	1
0	87.5	1	2	3	0	0	0	0	0	1	0	0	0	1
0	87.5	1	3	4	0	0	0	0	0	1	0	0	0	1
0	112.5	0	2	6	1	0	0	0	0	0	1	0	0	1
1	275	0	3	4	1	0	0	0	0	0	1	0	0	0
1	62.5	0	1	2	0	0	0	0	0	0	1	0	0	1
1	137.5	1	2	7	1	0	0	0	0	0	1	0	0	1
1	87.5	0	1	1	0	0	0	0	0	0	1	0	0	1
1	87.5	1	2	3	0	0	0	0	0	0	1	0	0	1
1	137.5	1	2	5	1	0	0	0	0	0	1	0	0	1
1	137.5	0	3	5	1	0	0	0	0	0	1	0	0	1
1	225	0	1	1	0	0	0	0	0	0	1	0	0	1
1	175	1	3	5	1	0	0	0	0	0	1	0	0	1
1	87.5	0	2	7	1	0	0	0	0	0	1	0	0	1
1	275	0	2	4	0	0	0	0	0	0	1	0	0	1
1	87.5	0	2	3	0	0	0	0	0	0	1	0	0	1
1	225	1	2	3	1	0	0	0	0	0	1	0	0	1
1	87.5	0	2	7	0	0	0	0	0	0	1	0	0	1
1	87.5	0	2	4	1	0	0	0	0	0	1	0	0	1
1	112.5	0	1	1	0	0	0	0	0	0	1	0	0	1
1	112.5	0	2	6	1	0	0	0	0	0	1	0	0	1
1	325	0	1	1	0	0	0	0	0	0	1	0	0	0
0	87.5	0	5	3	0	0	0	0	0	0	1	0	0	0
0	112.5	0	2	3	1	0	0	0	0	0	1	0	0	1
1	225	1	2	6	1	0	0	0	0	0	1	0	0	1
1	87.5	1	2	5	0	0	0	0	0	0	1	0	0	1
1	225	0	2	7	1	0	0	0	0	0	1	0	0	1
1	87.5	0	2	5	0	0	0	0	0	0	1	0	0	1
1	87.5	0	2	4	1	0	0	0	0	0	1	0	0	1
1	225	1	2	6	1	0	0	0	0	0	1	0	0	1
1	275	1	2	7	1	0	0	0	0	0	1	0	0	1
0	137.5	0	3	6	0	0	0	0	0	0	1	0	0	1
1	325	1	2	5	0	0	0	0	0	0	1	0	0	1
1	87.5	1	2	3	0	0	0	0	0	0	1	0	0	1
0	62.5	1	2	2	0	0	0	0	0	0	1	0	0	1
1	325	1	2	4	0	0	0	0	0	0	1	0	0	0
1	87.5	1	2	2	0	0	0	0	0	0	1	0	0	1
1	137.5	0	3	5	1	0	0	0	0	0	1	0	0	1
1	112.5	1	2	3	0	0	0	0	0	0	1	0	0	1
1	87.5	0	2	3	0	0	0	0	0	0	1	0	0	1
1	175	0	3	3	1	0	0	0	0	0	1	0	0	1
1	87.5	0	3	5	1	0	0	0	0	0	1	0	0	1
1	87.5	0	1	3	0	0	0	0	0	0	1	0	0	1
1	87.5	0	2	3	0	0	0	0	0	0	1	0	0	1
0	62.5	1	2	5	1	0	0	0	0	0	1	0	0	1
1	62.5	1	3	4	1	0	0	0	0	0	1	0	0	1
0	87.5	1	2	5	1	0	0	0	0	0	1	0	0	1
1	325	0	2	3	0	0	0	0	0	0	1	0	0	1
1	87.5	0	3	4	1	0	0	0	0	0	1	0	0	1
1	137.5	0	2	5	1	0	0	0	0	0	1	0	0	1
1	62.5	0	2	4	1	0	0	0	0	0	1	0	0	1
1	225	0	2	7	1	0	0	0	0	0	1	0	0	1
1	225	0	2	6	1	0	0	0	0	0	1	0	0	1
0	62.5	0	4	2	0	0	0	0	0	0	1	0	0	1
0	62.5	1	1	2	0	0	0	0	0	0	1	0	0	1
1	175	0	4	5	1	0	0	0	0	0	1	0	0	1
1	87.5	0	1	2	0	0	0	0	0	0	1	0	0	1
0	325	1	1	1	0	0	0	0	0	0	1	0	0	1
0	175	1	2	4	0	0	0	0	0	0	1	0	0	1
1	175	0	4	7	0	0	0	0	0	0	1	0	0	1
1	325	0	1	2	0	0	0	0	0	0	1	0	0	0
1	112.5	0	2	5	0	0	0	0	0	0	1	0	0	1
1	175	0	2	7	0	0	0	0	0	0	1	0	0	1
0	275	0	4	3	0	0	0	0	0	0	1	0	0	0
1	62.5	0	2	3	0	0	0	0	0	0	1	0	0	1
1	62.5	0	1	1	1	0	0	0	0	0	1	0	0	1
1	175	1	2	7	1	0	0	0	0	0	1	0	0	1
1	275	0	2	1	0	0	0	0	0	0	1	0	0	1
1	87.5	1	1	2	1	0	0	0	0	0	1	0	0	1
0	62.5	1	3	3	0	0	0	0	0	0	1	0	0	0
1	87.5	1	1	2	1	0	0	0	0	0	1	0	0	0
1	87.5	0	1	3	0	0	0	0	0	0	1	0	0	1
0	87.5	0	2	3	0	0	0	0	0	0	1	0	0	1
1	325	0	2	7	0	0	0	0	0	0	1	0	0	1
1	87.5	0	1	6	1	0	0	0	0	0	1	0	0	1
0	62.5	0	2	4	1	0	0	0	0	0	1	0	0	1
1	112.5	0	2	5	1	0	0	0	0	0	1	0	0	1
1	62.5	0	3	3	0	0	0	0	0	0	1	0	0	0
1	137.5	0	3	7	1	0	0	0	0	0	1	0	0	1
1	87.5	0	1	2	1	0	0	0	0	0	1	0	0	1
1	137.5	1	2	4	0	0	0	0	0	0	1	0	0	1
1	87.5	1	2	6	0	0	0	0	0	0	1	0	0	1
1	87.5	1	3	5	1	0	0	0	0	0	1	0	0	1
1	225	0	2	6	1	0	0	0	0	0	1	0	0	1
1	275	0	2	6	0	0	0	0	0	0	1	0	0	1
1	62.5	0	2	6	1	0	0	0	0	0	1	0	0	1
1	175	1	2	5	1	0	0	0	0	0	1	0	0	1
1	175	1	3	6	1	0	0	0	0	0	1	0	0	1
1	325	1	2	5	0	0	0	0	0	0	1	0	0	1
1	112.5	1	1	1	1	0	0	0	0	0	1	0	0	1
1	87.5	1	3	2	0	0	0	0	0	0	1	0	0	1
1	137.5	0	1	1	0	0	0	0	0	0	1	0	0	1
1	87.5	0	2	6	1	0	0	0	0	0	1	0	0	1
1	87.5	1	1	1	1	0	0	0	0	0	1	0	0	1
0	175	1	1	4	0	0	0	0	0	0	1	0	0	1
1	137.5	1	2	5	1	0	0	0	0	0	1	0	0	1
1	175	0	3	4	1	0	0	0	0	0	1	0	0	1
1	175	0	3	5	1	0	0	0	0	0	1	0	0	1
0	112.5	1	2	3	0	0	0	0	0	0	1	0	0	1
1	62.5	0	2	6	1	0	0	0	0	0	1	0	0	1
1	112.5	0	2	6	0	0	0	0	0	0	1	0	0	1
1	325	1	2	6	1	0	0	0	0	0	1	0	0	1
1	112.5	0	3	2	1	0	0	0	0	0	1	0	0	0
1	175	0	1	1	0	0	0	0	0	0	0	1	0	1
1	275	1	2	3	0	0	0	0	0	0	0	1	0	1
0	275	0	2	6	1	0	0	0	0	0	0	1	0	1
0	175	0	2	4	0	0	0	0	0	0	0	1	0	0
1	62.5	1	2	3	0	0	0	0	0	0	0	1	0	1
1	62.5	0	2	2	0	0	0	0	0	0	0	1	0	1
1	112.5	0	3	3	1	0	0	0	0	0	0	1	0	1
1	62.5	0	3	2	1	0	0	0	0	0	0	1	0	1
1	175	0	1	1	1	0	0	0	0	0	0	1	0	1
1	62.5	1	1	1	0	0	0	0	0	0	0	1	0	1
1	175	1	1	2	0	0	0	0	0	0	0	1	0	1
1	325	0	2	4	0	0	0	0	0	0	0	1	0	1
1	325	1	1	1	0	0	0	0	0	0	0	1	0	1
1	112.5	1	2	2	1	0	0	0	0	0	0	1	0	1
1	225	1	1	3	0	0	0	0	0	0	0	1	0	1
1	275	0	2	4	1	0	0	0	0	0	0	1	0	1
1	112.5	0	1	1	1	0	0	0	0	0	0	1	0	0
1	112.5	0	5	3	1	0	0	0	0	0	0	1	0	1
1	87.5	1	1	1	1	0	0	0	0	0	0	1	0	1
1	175	1	1	3	1	0	0	0	0	0	0	1	0	1
1	87.5	1	1	1	0	0	0	0	0	0	0	1	0	1
1	175	1	1	1	1	0	0	0	0	0	0	1	0	0
0	62.5	1	1	1	0	0	0	0	0	0	0	1	0	1
1	175	0	3	4	0	0	0	0	0	0	0	1	0	1
0	112.5	0	2	4	1	0	0	0	0	0	0	1	0	1
1	112.5	0	3	2	1	0	0	0	0	0	0	1	0	1
1	87.5	0	2	7	1	0	0	0	0	0	0	1	0	1
1	175	0	1	2	0	0	0	0	0	0	0	1	0	1
1	175	0	3	7	1	0	0	0	0	0	0	1	0	1
1	87.5	0	1	1	0	0	0	0	0	0	0	1	0	0
1	112.5	1	1	1	0	0	0	0	0	0	0	1	0	1
1	112.5	1	2	4	1	0	0	0	0	0	0	1	0	1
1	62.5	1	4	1	1	0	0	0	0	0	0	1	0	0
1	225	0	1	4	1	0	0	0	0	0	0	1	0	1
1	225	0	2	5	1	0	0	0	0	0	0	1	0	1
1	112.5	1	2	4	1	0	0	0	0	0	0	1	0	1
1	87.5	1	1	1	0	0	0	0	0	0	0	1	0	1
1	175	1	3	6	1	0	0	0	0	0	0	1	0	1
1	112.5	1	2	3	0	0	0	0	0	0	0	1	0	1
1	325	1	1	2	0	0	0	0	0	0	0	1	0	1
1	225	1	2	6	1	0	0	0	0	0	0	1	0	1
1	87.5	1	1	1	1	0	0	0	0	0	0	1	0	1
1	325	1	1	3	0	0	0	0	0	0	0	1	0	1
1	87.5	0	4	5	1	0	0	0	0	0	0	1	0	1
1	62.5	1	3	2	1	0	0	0	0	0	0	1	0	0
1	87.5	0	1	1	0	0	0	0	0	0	0	1	0	1
0	87.5	0	4	3	1	0	0	0	0	0	0	1	0	1
1	62.5	1	1	3	1	0	0	0	0	0	0	1	0	0
1	62.5	1	1	1	0	0	0	0	0	0	0	1	0	1
1	175	1	2	2	0	0	0	0	0	0	0	1	0	0
1	62.5	1	1	1	0	0	0	0	0	0	0	1	0	1
1	137.5	1	2	5	1	0	0	0	0	0	0	1	0	1
0	87.5	0	3	6	1	0	0	0	0	0	0	1	0	1
1	87.5	1	1	4	0	0	0	0	0	0	0	1	0	1
1	275	1	3	4	0	0	0	0	0	0	0	1	0	0
1	87.5	0	2	5	1	0	0	0	0	0	0	1	0	1
1	175	1	2	5	1	0	0	0	0	0	0	1	0	1
1	87.5	0	3	6	1	0	0	0	0	0	0	1	0	1
1	87.5	0	2	6	1	0	0	0	0	0	0	1	0	1
0	87.5	1	2	5	0	0	0	0	0	0	0	1	0	1
1	325	0	2	4	0	0	0	0	0	0	0	1	0	0
1	112.5	1	2	5	1	0	0	0	0	0	0	1	0	1
1	62.5	0	2	5	0	0	0	0	0	0	0	1	0	1
1	175	0	2	3	1	0	0	0	0	0	0	1	0	1
1	175	1	1	2	1	0	0	0	0	0	0	1	0	1
1	62.5	0	2	3	0	0	0	0	0	0	0	1	0	1
1	175	0	2	7	0	0	0	0	0	0	0	1	0	1
1	175	0	1	1	0	0	0	0	0	0	0	1	0	0
1	87.5	0	2	3	0	0	0	0	0	0	0	1	0	1
1	137.5	0	3	4	1	0	0	0	0	0	0	1	0	1
1	175	1	1	1	1	0	0	0	0	0	0	1	0	1
1	325	0	1	1	1	0	0	0	0	0	0	1	0	1
1	87.5	1	1	1	1	0	0	0	0	0	0	1	0	1
1	225	0	2	2	1	0	0	0	0	0	0	1	0	0
1	62.5	0	3	1	1	0	0	0	0	0	0	1	0	1
0	62.5	0	1	1	0	0	0	0	0	0	0	1	0	0
1	112.5	1	2	2	1	0	0	0	0	0	0	1	0	1
1	175	1	2	4	0	0	0	0	0	0	0	1	0	1
1	62.5	0	2	5	1	0	0	0	0	0	0	1	0	1
1	175	0	2	6	1	0	0	0	0	0	0	1	0	1
1	325	0	2	4	1	0	0	0	0	0	0	1	0	1
1	87.5	0	2	4	0	0	0	0	0	0	0	1	0	1
1	175	1	2	4	1	0	0	0	0	0	0	1	0	1
1	112.5	0	2	3	0	0	0	0	0	0	0	1	0	1
0	62.5	0	1	1	0	0	0	0	0	0	0	1	0	1
1	175	1	2	4	1	0	0	0	0	0	0	1	0	1
1	112.5	0	2	6	1	0	0	0	0	0	0	1	0	1
1	112.5	1	1	3	0	0	0	0	0	0	0	1	0	1
1	112.5	0	2	5	0	0	0	0	0	0	0	1	0	1
0	62.5	0	1	1	0	0	0	0	0	0	0	1	0	1
1	175	0	2	1	0	0	0	0	0	0	0	1	0	1
1	325	0	1	1	0	0	0	0	0	0	0	1	0	1
1	225	1	1	5	1	0	0	0	0	0	0	1	0	0
1	87.5	0	2	4	1	0	0	0	0	0	0	1	0	1
1	137.5	0	1	4	0	0	0	0	0	0	0	1	0	1
1	137.5	1	1	1	0	0	0	0	0	0	0	1	0	1
0	225	1	1	1	1	0	0	0	0	0	0	1	0	1
1	87.5	0	2	3	1	0	0	0	0	0	0	1	0	1
1	325	0	2	5	0	0	0	0	0	0	0	1	0	1
1	112.5	1	2	2	0	0	0	0	0	0	0	1	0	0
1	225	1	2	3	1	0	0	0	0	0	0	1	0	1
1	62.5	1	3	1	1	0	0	0	0	0	0	1	0	0
1	175	0	2	5	1	0	0	0	0	0	0	1	0	1
0	62.5	0	2	3	0	0	0	0	0	0	0	1	0	1
0	87.5	0	1	1	1	0	0	0	0	0	0	1	0	0
1	137.5	0	3	5	1	0	0	0	0	0	0	1	0	1
1	62.5	1	2	3	1	0	0	0	0	0	0	1	0	1
1	62.5	1	1	1	1	0	0	0	0	0	0	1	0	1
1	275	0	5	5	1	0	0	0	0	0	0	0	1	1
1	175	0	3	5	1	0	0	0	0	0	0	0	1	1
1	137.5	0	1	1	0	0	0	0	0	0	0	0	1	1
0	62.5	0	2	3	1	0	0	0	0	0	0	0	1	1
1	62.5	0	2	3	1	0	0	0	0	0	0	0	1	0
1	62.5	1	3	1	0	0	0	0	0	0	0	0	1	0
0	87.5	0	4	3	1	0	0	0	0	0	0	0	1	1
1	325	0	2	1	1	0	0	0	0	0	0	0	1	0
1	175	1	2	3	1	0	0	0	0	0	0	0	1	1
1	62.5	0	3	3	1	0	0	0	0	0	0	0	1	1
1	87.5	0	3	4	0	0	0	0	0	0	0	0	1	1
1	62.5	1	4	2	1	0	0	0	0	0	0	0	1	0
1	112.5	0	3	5	1	0	0	0	0	0	0	0	1	1
0	62.5	0	2	5	1	0	0	0	0	0	0	0	1	1
1	175	0	2	3	1	0	0	0	0	0	0	0	1	0
1	87.5	1	2	4	1	0	0	0	0	0	0	0	1	1
1	87.5	0	3	3	1	0	0	0	0	0	0	0	1	1
1	87.5	1	4	2	0	0	0	0	0	0	0	0	1	0
0	175	0	1	1	0	0	0	0	0	0	0	0	1	0
1	175	0	2	4	1	0	0	0	0	0	0	0	1	1
0	325	0	2	4	1	0	0	0	0	0	0	0	1	0
1	87.5	1	1	1	1	0	0	0	0	0	0	0	1	1
1	225	1	2	1	0	0	0	0	0	0	0	0	1	1
1	112.5	0	3	4	1	0	0	0	0	0	0	0	1	1
1	112.5	0	2	3	0	0	0	0	0	0	0	0	1	1
1	87.5	1	1	1	0	0	0	0	0	0	0	0	1	1
1	175	0	2	7	1	0	0	0	0	0	0	0	1	1
1	112.5	0	1	1	0	0	0	0	0	0	0	0	1	0
1	225	0	2	3	0	0	0	0	0	0	0	0	1	1
1	62.5	1	3	2	1	0	0	0	0	0	0	0	1	0
1	62.5	0	2	3	0	0	0	0	0	0	0	0	1	0
1	87.5	0	3	3	1	0	0	0	0	0	0	0	1	1
1	62.5	0	3	2	0	0	0	0	0	0	0	0	1	0
1	112.5	0	3	6	1	0	0	0	0	0	0	0	1	1
1	87.5	0	3	2	1	0	0	0	0	0	0	0	1	1
1	325	1	1	2	0	0	0	0	0	0	0	0	1	1
1	87.5	0	1	1	0	0	0	0	0	0	0	0	1	1
1	225	1	1	4	1	0	0	0	0	0	0	0	1	1
1	137.5	0	2	6	1	0	0	0	0	0	0	0	1	1
0	62.5	1	3	2	1	0	0	0	0	0	0	0	1	1
1	87.5	0	1	1	0	0	0	0	0	0	0	0	1	1
1	62.5	1	3	5	1	0	0	0	0	0	0	0	1	1
0	62.5	1	4	2	0	0	0	0	0	0	0	0	1	0
1	175	0	1	1	0	0	0	0	0	0	0	0	1	1
1	62.5	1	1	1	1	0	0	0	0	0	0	0	1	1
0	87.5	0	2	4	1	0	0	0	0	0	0	0	1	1
1	87.5	0	5	3	0	0	0	0	0	0	0	0	1	1
1	62.5	0	3	3	1	0	0	0	0	0	0	0	1	0
1	87.5	0	4	2	0	0	0	0	0	0	0	0	1	1
1	175	0	2	2	1	0	0	0	0	0	0	0	1	1
1	225	1	2	3	1	0	0	0	0	0	0	0	1	1
1	137.5	0	2	3	1	0	0	0	0	0	0	0	1	1
1	87.5	0	1	1	0	0	0	0	0	0	0	0	1	1
1	112.5	0	1	1	0	0	0	0	0	0	0	0	1	1
1	87.5	0	1	4	1	0	0	0	0	0	0	0	1	1
1	112.5	0	5	3	0	0	0	0	0	0	0	0	1	1
0	62.5	0	3	7	1	0	0	0	0	0	0	0	1	1
0	325	0	5	7	1	0	0	0	0	0	0	0	1	1
1	87.5	1	2	5	1	0	0	0	0	0	0	0	1	1
0	87.5	0	3	4	1	0	0	0	0	0	0	0	1	1
1	87.5	1	4	3	0	0	0	0	0	0	0	0	1	0
1	87.5	1	2	4	1	0	0	0	0	0	0	0	1	1
0	275	1	3	6	1	0	0	0	0	0	0	0	1	1
1	112.5	1	1	1	0	0	0	0	0	0	0	0	1	1
1	87.5	1	1	1	0	0	0	0	0	0	0	0	1	1
1	87.5	0	2	3	0	0	0	0	0	0	0	0	1	0
1	62.5	0	2	3	1	0	0	0	0	0	0	0	1	1
0	62.5	1	4	1	0	0	0	0	0	0	0	0	1	1
1	62.5	0	3	2	1	0	0	0	0	0	0	0	1	0
0	62.5	0	4	6	0	0	0	0	0	0	0	0	1	1
1	87.5	0	2	5	0	0	0	0	0	0	0	0	1	1
1	62.5	0	2	2	1	0	0	0	0	0	0	0	1	0
1	87.5	1	2	1	1	0	0	0	0	0	0	0	1	0
1	112.5	1	3	5	1	0	0	0	0	0	0	0	1	1
1	62.5	0	1	1	0	0	0	0	0	0	0	0	1	1
1	62.5	0	2	7	0	0	0	0	0	0	0	0	1	0
1	112.5	0	4	2	0	0	0	0	0	0	0	0	1	0
0	112.5	0	5	3	1	0	0	0	0	0	0	0	1	1
1	175	0	3	2	1	0	0	0	0	0	0	0	1	1
0	62.5	1	3	2	1	0	0	0	0	0	0	0	1	0
1	325	0	2	6	0	0	0	0	0	0	0	0	1	1
1	275	0	4	3	0	0	0	0	0	0	0	0	1	1
1	62.5	1	3	4	1	0	0	0	0	0	0	0	1	1
1	137.5	0	2	3	0	0	0	0	0	0	0	0	1	0
1	87.5	1	3	5	1	0	0	0	0	0	0	0	1	1
1	87.5	0	3	2	1	0	0	0	0	0	0	0	1	0
0	62.5	0	1	2	0	0	0	0	0	0	0	0	1	1
1	62.5	1	2	3	1	0	0	0	0	0	0	0	1	1
1	62.5	0	3	3	1	0	0	0	0	0	0	0	1	1
1	137.5	0	1	2	0	0	0	0	0	0	0	0	1	1
1	137.5	1	3	5	1	0	0	0	0	0	0	0	1	1
1	175	0	5	4	1	0	0	0	0	0	0	0	1	1
0	87.5	1	2	3	0	0	0	0	0	0	0	0	1	1
1	175	0	1	2	0	0	0	0	0	0	0	0	1	1
1	62.5	1	1	1	1	0	0	0	0	0	0	0	1	1
1	325	0	2	6	1	0	0	0	0	0	0	0	1	1
0	137.5	0	3	2	0	0	0	0	0	0	0	0	1	1
1	175	1	1	4	0	0	0	0	0	0	0	0	1	1
0	62.5	1	3	2	1	0	0	0	0	0	0	0	1	1
0	62.5	1	2	3	1	0	0	0	0	0	0	0	1	1
1	87.5	1	2	7	0	0	0	0	0	0	0	0	1	1
1	62.5	0	2	3	1	0	0	0	0	0	0	0	1	1
1	62.5	1	2	4	1	0	0	0	0	0	0	0	1	1
1	62.5	0	3	2	1	0	0	0	0	0	0	0	1	1
1	87.5	0	2	5	1	0	0	0	0	0	0	0	1	1
1	137.5	0	2	5	0	0	0	0	0	0	0	0	1	1
1	62.5	0	1	3	0	0	0	0	0	0	0	0	1	1
1	175	0	1	1	1	0	0	0	0	0	0	0	1	0
1	175	1	2	6	1	0	0	0	0	0	0	0	1	1
1	87.5	0	4	4	0	0	0	0	0	0	0	0	1	1
1	87.5	1	3	2	1	0	0	0	0	0	0	0	1	1
0	137.5	1	1	1	1	0	0	0	0	0	0	0	1	1
1	325	0	2	6	1	0	0	0	0	0	0	0	1	1
1	87.5	1	2	3	1	0	0	0	0	0	0	0	1	1
0	325	0	4	3	0	0	0	0	0	0	0	0	1	0
0	175	1	2	3	0	0	0	0	0	0	0	0	1	1
1	62.5	0	5	3	0	0	0	0	0	0	0	0	1	1
1	87.5	0	3	4	1	0	0	0	0	0	0	0	1	1
1	112.5	1	2	4	0	0	0	0	0	0	0	0	1	1
1	325	0	1	1	1	0	0	0	0	0	0	0	1	0
1	62.5	0	3	2	1	0	0	0	0	0	0	0	1	1
1	62.5	0	3	3	1	0	0	0	0	0	0	0	1	1
1	112.5	0	2	2	0	0	0	0	0	0	0	0	1	1
1	87.5	1	2	2	1	0	0	0	0	0	0	0	1	1
1	87.5	1	2	3	0	0	0	0	0	0	0	0	1	1
1	325	0	3	4	1	0	0	0	0	0	0	0	1	0
0	87.5	0	1	4	1	0	0	0	0	0	0	0	1	0
1	112.5	0	3	6	1	0	0	0	0	0	0	0	1	1
1	175	1	2	2	0	0	0	0	0	0	0	0	1	1
1	225	0	2	4	0	0	0	0	0	0	0	0	1	1
1	175	0	1	2	0	0	0	0	0	0	0	0	1	1
1	62.5	0	1	1	1	0	0	0	0	0	0	0	1	1
1	325	1	1	1	1	0	0	0	0	0	0	0	1	1
1	175	1	2	3	1	0	0	0	0	0	0	0	1	1
1	62.5	0	4	4	0	0	0	0	0	0	0	0	1	1
1	62.5	1	4	3	0	0	0	0	0	0	0	0	1	0
1	112.5	1	1	1	1	0	0	0	0	0	0	0	1	1
1	62.5	0	3	2	1	0	0	0	0	0	0	0	1	0
1	87.5	0	1	1	1	0	0	0	0	0	0	0	1	1
1	62.5	1	4	1	1	0	0	0	0	0	0	0	1	0
0	325	0	1	1	0	0	0	0	0	0	0	0	1	0
1	325	1	1	1	0	0	0	0	0	0	0	0	1	1
1	87.5	0	4	7	0	0	0	0	0	0	0	0	1	1
1	62.5	0	1	4	0	0	0	0	0	0	0	0	1	0
1	62.5	0	2	6	1	0	0	0	0	0	0	0	1	1
1	87.5	1	2	3	1	0	0	0	0	0	0	0	1	0
0	62.5	0	2	3	0	0	0	0	0	0	0	0	1	1
1	87.5	0	5	3	1	0	0	0	0	0	0	0	1	1
0	87.5	0	1	2	0	0	0	0	0	0	0	0	1	0
1	137.5	0	1	1	0	0	0	0	0	0	0	0	1	1
1	112.5	0	3	3	1	0	0	0	0	0	0	0	1	0
1	137.5	1	4	2	0	0	0	0	0	0	0	0	1	1
1	325	0	2	2	0	0	0	0	0	0	0	0	1	1
0	62.5	0	1	1	0	0	0	0	0	0	0	0	1	0
1	62.5	1	1	3	1	0	0	0	0	0	0	0	1	1
0	62.5	1	1	1	0	0	0	0	0	0	0	0	1	1
1	175	1	3	3	1	0	0	0	0	0	0	0	1	1
1	62.5	0	4	3	1	0	0	0	0	0	0	0	1	0
0	325	0	3	6	1	0	0	0	0	0	0	0	1	1
1	62.5	1	3	3	0	0	0	0	0	0	0	0	1	1
0	62.5	0	2	7	1	0	0	0	0	0	0	0	1	1
0	175	0	4	3	0	0	0	0	0	0	0	0	1	1
1	225	1	3	3	0	0	0	0	0	0	0	0	1	1
0	62.5	0	3	2	1	0	0	0	0	0	0	0	1	0
1	225	0	3	5	1	0	0	0	0	0	0	0	1	0
1	87.5	0	2	5	1	0	0	0	0	0	0	0	1	1
1	87.5	0	3	7	1	0	0	0	0	0	0	0	1	1
1	112.5	1	2	4	1	0	0	0	0	0	0	0	1	1
1	325	1	1	2	0	0	0	0	0	0	0	0	1	1
1	325	0	1	4	1	0	0	0	0	0	0	0	1	1
1	175	0	1	2	0	0	0	0	0	0	0	0	1	1
0	137.5	1	2	1	0	0	0	0	0	0	0	0	1	1
1	175	0	1	1	0	0	0	0	0	0	0	0	1	1
1	87.5	0	3	5	1	0	0	0	0	0	0	0	1	1
1	325	1	1	2	0	0	0	0	0	0	0	0	1	1
1	325	1	1	2	0	0	0	0	0	0	0	0	1	1
1	87.5	0	1	1	0	0	0	0	0	0	0	0	1	1
1	325	1	3	2	0	0	0	0	0	0	0	0	1	1
1	87.5	0	2	4	1	0	0	0	0	0	0	0	1	0
1	62.5	0	4	2	0	0	0	0	0	0	0	0	1	1
1	137.5	1	2	4	1	0	0	0	0	0	0	0	1	1
1	175	1	1	1	1	0	0	0	0	0	0	0	1	1
1	62.5	0	2	2	1	0	0	0	0	0	0	0	1	0
1	62.5	0	3	3	1	0	0	0	0	0	0	0	1	0
1	225	0	2	2	1	0	0	0	0	0	0	0	1	0
1	112.5	1	3	4	1	0	0	0	0	0	0	0	1	1
1	175	0	2	3	1	0	0	0	0	0	0	0	1	0
1	112.5	0	3	2	1	0	0	0	0	0	0	0	1	0
1	137.5	0	4	1	0	0	0	0	0	0	0	0	1	0
0	225	0	3	5	1	0	0	0	0	0	0	0	1	0
1	175	1	3	1	1	0	0	0	0	0	0	0	1	1
1	62.5	0	2	3	1	0	0	0	0	0	0	0	1	0
0	112.5	1	3	3	0	0	0	0	0	0	0	0	1	1
